# Supplementary material for: Visual Search Test for Residents Chronically Exposed to Methylmercury in the Minamata Area
Source: Toxics. 2025 Jul 31;13(8):657. doi: 10.3390/toxics13080657 (PMC12390029; doi:10.3390/toxics13080657)
Supplement: Supplementary file 1 [file toxics-13-00657-s001.zip]

Archive with 1 entries (1 files):
- toxics-3743501-supplementary.pdf
